# Supplementary material for: Tabanidae (Diptera) of Maranhão state, Brazil. V. Description of Protosilvius gurupi sp. n. (Pangoniinae, Pangoniini) and key to Protosilvius species
Source: Zookeys. 2012 Oct 31;(235):41–50. doi: 10.3897/zookeys.235.3786 (PMC3496918; doi:10.3897/zookeys.235.3786)
Supplement: XML Treatment for Protosilvius gurupi [file zookeys.235.3786-treatment1.xml]

<!DOCTYPE tp:taxon-treatment
  PUBLIC "-//TaxonX//DTD Taxonomic Treatment Publishing DTD v0 20100105//EN" "tax-treatment-NSO.dtd">
<tp:taxon-treatment xmlns:tp="http://www.plazi.org/taxpub"><tp:treatment-meta><mixed-citation publication-type="journal"><person-group><name><surname>Rafael</surname><given-names>José Albertino</given-names></name><name><surname>Marques</surname><given-names>Dayse Willkenia Almeida</given-names></name><name><surname>Limeira-de-Oliveira</surname><given-names>Francisco</given-names></name></person-group><article-title>Tabanidae (Diptera) of Maranhão state, Brazil. V. Description of 
                    <italic>Protosilvius gurupi</italic> sp. n. (Pangoniinae, Pangoniini) and key to 
                    <italic>Protosilvius</italic> species
                </article-title><source>Zookeys</source><day>31</day><month>10</month><year>2012</year><volume>2012</volume><issue>235</issue><fpage>41</fpage><lpage>50</lpage><pub-id pub-id-type="doi">10.3897/zookeys.235.3786</pub-id></mixed-citation></tp:treatment-meta><tp:nomenclature><tp:taxon-name>
                        <tp:taxon-name-part taxon-name-part-type="genus">Protosilvius</tp:taxon-name-part>
                        <tp:taxon-name-part taxon-name-part-type="species">gurupi</tp:taxon-name-part>
                    <object-id xmlns:xlink="http://www.w3.org/1999/xlink" xlink:type="simple">urn:lsid:zoobank.org:act:3A1AA834-5114-4918-BC20-514836F16539</object-id>
								<object-id xmlns:xlink="http://www.w3.org/1999/xlink" xlink:type="simple">http://species-id.net/wiki/Protosilvius_gurupi</object-id>
								</tp:taxon-name><tp:taxon-authority>Rafael, Marques &amp; Limeira-de-Oliveira</tp:taxon-authority><tp:taxon-status xmlns:xlink="http://www.w3.org/1999/xlink" xlink:type="simple">sp. n.</tp:taxon-status><xref ref-type="fig" rid="F1">Figs 1–11</xref></tp:nomenclature><tp:treatment-sec sec-type="Material"><title>Material.</title><p><bold>HOLOTYPE</bold> female. “Brasil, MA[ranhão] [Centro Novo do Maranhão] REBIO – Res[erva] Biol[ógica do] Gurupi <named-content xmlns:xlink="http://www.w3.org/1999/xlink" content-type="dwc:verbatimCoordinates" xlink:type="simple">03°14'05"S, 46°41'83"W</named-content> “Arm[adilha] Luminosa móvel 07–15.I[Jan.].2011, F. Limeira-de-Oliveira &amp; M. M. Abreu, cols.” (CZMA). Paratypes: same data as holotype (5 females, 22 males, CZMA; 2 females, 20 males, INPA; 5 males, MPEG; 5 males, MZSP).
                    </p></tp:treatment-sec><tp:treatment-sec sec-type="Diagnosis"><title>Diagnosis.</title><p>Mostly light yellow, slender, and soft-bodied specimens. Thorax and abdomen with yellow bristles. Antenna with three flagellomeres after postpedicel. Wing unusually long; usually with cup cell open, without petiole if cell is closed. Abdomen unicolorous. Female tergite 9 distinctly narrower medially; tergite 10 sub-rectangular<bold>.</bold>
                    </p></tp:treatment-sec><tp:treatment-sec sec-type="Description"><title>Description.</title><p>Holotype female. Body length: 8.9 mm. Specimen mostly light yellow. Head (<xref ref-type="fig" rid="F1">Fig. 1</xref>) with eyes black (green in life,) more or less suboval in profile, rounded laterally in frontal view, with very short yellowish bristles which are barely visible under higher magnification. Frons (<xref ref-type="fig" rid="F1">Fig. 2</xref>) narrow, somewhat parallel sided, slightly divergent dorsally and ventrally, frontal index about 2.7, smoothly tomentose, with a median inconspicuous groove, and short, inconspicuous brown bristles. Ocellar tubercle (<xref ref-type="fig" rid="F1">Fig. 2</xref>) somewhat prominent, as high as ocellus. Subcallus (<xref ref-type="fig" rid="F1">Fig. 2</xref>) very small, tomentose, separation from frons indistinct. Parafacial narrow, tomentose, with long black bristles. Face convex laterally, deeply sunken medially, tomentose, without bristles, separate from parafacial by deep groove. Antenna (<xref ref-type="fig" rid="F1">Fig. 3</xref>) with scape and pedicel short, plump, yellow to brown, and with robust black bristles; flagellum light yellow with robust black bristles, apparently with six flagellomeres; postpedicel swollen when observed in lateral view, with three distal flagellomeres, the first flagellomere almost totally fused to postpedicel based on a distinct incomplete suture on medial side (see <xref ref-type="fig" rid="F1">Fig. 3</xref> from a clarified antenna of a different paratype specimen); second flagellomere as long as first and with an indistinct suture; third flagellomere, the distalmost, longer than two preceding flagellomeres. Palpus (<xref ref-type="fig" rid="F1">Fig. 4</xref>) with first segment somewhat swollen, second slightly narrower and slightly curved, distinctly bristled. Proboscis short, as long as palpi, membranous, with long, narrow, soft and bristled labellum.
                    </p><p>Thorax with scutum and scutellum light brown to dark yellow, sparsely yellow bristled, with yellow pruinescence. Pleuron slightly clearer than scutum, yellow with light grey to yellow pruinescence.</p><p>Legs (<xref ref-type="fig" rid="F1">Fig. 1</xref>) entirely yellow except distal half of tarsomeres 5 brown; most legs with yellow bristles, except fore tibia black bristled. All tarsomeres 1 of equal length. Hind tibial spurs slightly shorter than mid ones.
                    </p><p>Wing (<xref ref-type="fig" rid="F1">Fig. 5</xref>) 9.1 mm long, 2.9 mm wide, narrower than usual for tabanids, diffusely brownish, with costal margin slightly darker; pterostigma ill defined. Vein Sc bare dorsally and ventrally; vein R<sub>4</sub> with short appendix; vein CuA<sub>1</sub> with even row of small setulae; cell cup open. Halteres with stem yellow and capitulum brown and white.
                    </p><p>Abdomen (<xref ref-type="fig" rid="F1">Fig. 1</xref>) long, narrow, entirely yellow, with short golden bristles dorsally and ventrally. Terminalia: Tergite 9 (<xref ref-type="fig" rid="F1">Fig. 6</xref>) narrow medially, expanded laterally; tergite 10 subrectangular in dorsal view, divided medially; cercus subtriangular. Sternite 8 (<xref ref-type="fig" rid="F1">Fig. 7</xref>) wider than long, with somewhat distinct gonapophysis. Genital fork as in <xref ref-type="fig" rid="F1">figure 8</xref>.
                    </p><p><bold>Male</bold>. Body length: 9.0 mm; wing length: 9.1 mm. Habitus similar to female specimens except head holoptic, antenna (<xref ref-type="fig" rid="F1">Fig. 9</xref>) slightly weaker, cell cup narrowly open (sometimes narrowly closed, without petiole), abdomen slender and of a lighter tone, first 3–4 abdominal segments light yellow, somewhat translucent, remaining brown. Terminalia (<xref ref-type="fig" rid="F1">Fig. 10</xref>): epandrium with concavity basally; cercus subquadrate in lateral<!--PageBreak--><!--PageBreak--> view; gonocoxite slightly arched; gonostylus bifid (<xref ref-type="fig" rid="F1">Fig. 11</xref>); ejaculatory apodeme and gonocoxal apodeme similar in length.
                    </p></tp:treatment-sec><tp:treatment-sec sec-type="Etymology"><title>Etymology.</title><p>The specific epithet is a noun in apposition and refers to Reserva Biológica do Gurupi, where the specimens were collected.</p></tp:treatment-sec><tp:treatment-sec sec-type="Distribution"><title>Distribution.</title><p>Brazil, Maranhão.</p></tp:treatment-sec><tp:treatment-sec sec-type="Holotype condition"><title>Holotype condition.</title><p>Pinned, not dissected, in good condition except for a damaged left wing. We chose the best preserved specimen, among the few females collected, as holotype because in most tabanids species the primary types are females.</p></tp:treatment-sec><tp:treatment-sec sec-type="Variation"><title>Variation.</title><p>One female specimen without short appendix on vein R<sub>4</sub>. Female size varying from 8.6–9.6, mean 9.0 mm (n = 3). Male size varying from 8.0–10 mm, mean 9.1 cm (n = 10).
                    </p></tp:treatment-sec><tp:treatment-sec sec-type="Discussion"><title>Discussion.</title><p><italic><tp:taxon-name>Protosilvius gurupi</tp:taxon-name></italic> sp. n. is smaller than other <italic><tp:taxon-name>Protosilvius</tp:taxon-name></italic> species, as the biggest specimens (9.8 mm) are slightly shorter than the smallest species, <italic><tp:taxon-name>Protosilvius priscus</tp:taxon-name></italic> (10 mm); these differ by three flagellomeres after the postpedicel in the former and four flagellomeres in the latter. Female specimens would key out to <italic><tp:taxon-name>Protosilvius termitiformis</tp:taxon-name></italic> in couplet 3 of <xref ref-type="bibr" rid="B5">Fairchild´s (1962)</xref> key by the following characters: short and sparse bristled specimens and abdomen unicolorous. <italic><tp:taxon-name>Protosilvius gurupi</tp:taxon-name></italic> has an open cup cell and narrow female tergite 9 (<xref ref-type="fig" rid="F1">Fig. 6</xref>), whereas <italic><tp:taxon-name>Protosilvius termitiformis</tp:taxon-name></italic> has a closed cup cell and wide female tergite 9 (<xref ref-type="fig" rid="F2">Fig. 20</xref>). According to <xref ref-type="bibr" rid="B1">Chainey and Hall (1996)</xref>, female specimens of <italic><tp:taxon-name>Protosilvius</tp:taxon-name></italic> differ from <italic><tp:taxon-name>Boliviamyia</tp:taxon-name></italic> Chainey &amp; Hall by a frons without callus, a slender palpus without a dorsal groove and apparently absent mandibles and both sexes have the antennal flagellum with a very short and/or irregular postpedicel and very long and slender apical flagellomeres.
                    </p><p>Bionomics. Light traps are a common method for collecting many male and some female tabanids. All specimens of both sexes of <italic><tp:taxon-name>Protosilvius gurupi</tp:taxon-name></italic> sp. n. were collected in light traps, not one in the Malaise traps mounted nearby. The specimens were constantly collected in the light trap, either while the car was slowly moving or not. We believe the specimens are not nocturnal but they were attracted to trap when the light reached the specimens bedding in the vegetation. The collection was made in the Amazonian Region, in the state of Maranhão, in the rainy season, far from any drier area for at least 300 kilometers.
                    </p></tp:treatment-sec><tp:treatment-sec><!--Section generated to contain objects referenced in tp:taxon-treatment.--><fig id="F1" position="float" orientation="portrait"><label>Figures 1–11.</label><caption><p><italic><tp:taxon-name>Protosilvius gurupi</tp:taxon-name></italic>, sp. n., paratype female. <bold>1</bold> habitus <bold>2</bold> frons <bold>3</bold> antenna; below detail of clarified antenna of a different paratype showing sutures between distal flagellomeres (distal flagellomeres indicated by smaller seta) <bold>4</bold> palpus <bold>5</bold> wing <bold>6</bold> tergite 9, tergite 10 and cercus <bold>7</bold> sternite 8 and gonapophysis <bold>8</bold> genital fork and spermathecal ducts <bold>9–11</bold> paratype male <bold>9</bold> antenna <bold>10</bold> epandrium and cercus <bold>11</bold> gonostylus and aedeagus. Figs <bold>1, 3, 4, 9</bold> in lateral view; <bold>2</bold> in frontal view; <bold>5, 6, 8 10</bold> in dorsal view; <bold>7, 11</bold> in ventral view. Abbreviations: <bold>AED</bold> = aedeagus, <bold>CE</bold> = cercus, <bold>EJAP</bold> = ejaculatory apodeme, <bold>EP</bold> = epandrium, <bold>GCAP</bold> = gonocoxal apodeme, <bold>GCX</bold> = gonocoxite, <bold>GST</bold> = gonostylus, <bold>PP</bold> = postpedicel, <bold>T</bold> = tergite.</p></caption><graphic xmlns:xlink="http://www.w3.org/1999/xlink" xlink:href="ZooKeys-235-041-g001.jpg" position="float" orientation="portrait" xlink:type="simple"/></fig><fig id="F2" position="float" orientation="portrait"><label>Figures 12–27.</label><caption><p><italic><tp:taxon-name>Protosilvius</tp:taxon-name></italic> figures from <xref ref-type="bibr" rid="B5">Fairchild (1962)</xref>. <bold>12–13</bold> <italic><tp:taxon-name>Protosilvius longipalpis</tp:taxon-name></italic>;<bold>12</bold> frons <bold>13</bold> antenna, female <bold>14–17</bold> <italic><tp:taxon-name>Protosilvius phoeniculus</tp:taxon-name></italic> <bold>14</bold> frons <bold>15</bold> antenna, female <bold>16</bold> antenna, male <bold>17</bold> genitalia, male <bold>18–20</bold> <italic><tp:taxon-name>Protosilvius termitiformis</tp:taxon-name></italic> <bold>18</bold> frons <bold>19</bold> antenna, female <bold>20</bold> tergite 9, tergite 10 and cercus <bold>21–23</bold> <italic><tp:taxon-name>Protosilvius priscus</tp:taxon-name></italic> <bold>21</bold> frons <bold>22</bold> antenna, female <bold>23</bold> genitalia, male <bold>24–27</bold> <italic><tp:taxon-name>Protosilvius mackerrasi</tp:taxon-name></italic> <bold>24</bold> frons <bold>25</bold> antenna, female <bold>26</bold> antenna, male <bold>27</bold> genitalia, male. Figs <bold>12, 14, 18, 21, 24</bold> in frontal view; <bold>13, 15, 16, 19, 22, 25, 26</bold> in lateral view, all arranged in the same orientation, <bold>17, 20, 23, 27</bold> in dorsal view; <bold>7, 11</bold> in ventral view. Abbreviations: <bold>CE</bold> = cercus, <bold>T</bold> = tergite.</p></caption><graphic xmlns:xlink="http://www.w3.org/1999/xlink" xlink:href="ZooKeys-235-041-g002.jpg" position="float" orientation="portrait" xlink:type="simple"/></fig></tp:treatment-sec><ref-list><ref id="B5"><mixed-citation xmlns:xlink="http://www.w3.org/1999/xlink" xlink:type="simple"><person-group><name name-style="western"><surname>Fairchild</surname><given-names>GB</given-names></name></person-group> (<year>1962</year>)<article-title> Notes on Neotropical Tabanidae (Diptera). III. The genus <italic>Protosilvius</italic> Enderlein.</article-title><source>Annals of the Entomological Society of America </source><volume>55</volume>: <fpage>342</fpage>-<lpage>350</lpage>.</mixed-citation></ref><ref id="B1"><mixed-citation xmlns:xlink="http://www.w3.org/1999/xlink" xlink:type="simple"><person-group><name name-style="western"><surname>Chainey</surname><given-names>JE</given-names></name><name name-style="western"><surname>Hall</surname><given-names>MJR</given-names></name></person-group> (<year>1996</year>)<article-title> A new genus and three new species of Pangoniini (Diptera: Tabanidae from Bolivia.</article-title><source>Memórias do Instituto Oswaldo Cruz </source><volume>91</volume>: <fpage>321</fpage>-<lpage>345</lpage>.</mixed-citation></ref></ref-list></tp:taxon-treatment>
